# Supplementary material for: Gene Expression Profiling of Fibroepithelial Lesions of the Breast
Source: Int J Mol Sci. 2023 May 20;24(10):9041. doi: 10.3390/ijms24109041 (PMC10219050; doi:10.3390/ijms24109041)
Supplement: Supplementary file 1 [file ijms-24-09041-s001.zip]

Archive with 1 entries (1 files):
- ijms-2399307-supplementary.pptx
